# Supplementary material for: Divergent actions of physiological and pathological amyloid-β on synapses in live human brain slice cultures
Source: Nat Commun. 2025 Apr 30;16:3753. doi: 10.1038/s41467-025-58879-z (PMC12044016; doi:10.1038/s41467-025-58879-z)
Supplement: Supplementary file 4 — Source Data [file 41467_2025_58879_MOESM4_ESM.xlsx]

## Sheet: Figs.2,3,7 Medium ELISA&Luminex
READ ME: The below data relates to figures 2,3,7 in the main manuscript. Data is BCA normalised ELISA (Aβ or tau) or Luminex (KLK-6, NCAM1, Neurogranin and TDP43) readouts taken from slice culture culture medium. In Fig 2, medium Aβ or tau levels compared with patient age (shown here to nearest 5 years for confidentiality but data in paper takes age to nearest 1 year), brain region, APOE status a…
						BCA normalised data
Case ID Blinded	Sex	Age (to nearest 5 years to maintain confidentiality- note data in paper is generated from nearest 1 year)	Brain region	APOE	BCA (mg/ml)	AB40 (pg/mg)	AB42 (pg/mg)	AB40/42	Tau (pg/mg)	KLK-6 (pg/mg)	NCAM1 (pg/mg)	Neurogranin (pg/mg)	TDP-43 (pg/mg)	Amyloid Path Score	Tau Path Score
Case 2	Female	35	Frontal	2/4	2.2524	22.2045	0.625999	0.0281924	13147.9	12.3513	2002.2	3644.92	238.483	0	0
Case 3	Female	30	Temporal	3/3	0.7536	73.1044	1.53861	0.0210468	100232	12.1019	8256.99	14856.8	14439.2	0	0
Case 4	Female	30	Frontal	3/3	1.3904	102.127	4.01395	0.0393034	11219.8	14.859	1733.6	1592.97	OUT OF RANGE/EXCLUDED	0	0
Case 5	Male	65	Temporal	3/3	2.1064	56.5864	2.8627	0.05059	65339.7	533.36	4010.49	8504.88	19019.6	Plaques	Threads
Case 7	Female	75	Temporal	3/3	2.6404	16.1797	0.580594	0.035884	20204.5	27.6095	3538.4	10176.6	10330.5	0	Tangles
Case 9	Female	75	Temporal	3/4	2.0484	34.785	19.9314	0.572989	39805.3	77.1138	3946.47	21663.7	1376.12	Plaques	Tangles
Case 10	Male	55	Frontal	3/3	2.9228	39.6214	2.05881	0.0519621	37859.9	37.2862	2743.06	12775.4	5271.53	0	Threads
Case 11	Female	50	Frontal	3/3	2.414	22.5499	0.786868	0.0348945	26523	43.053	2679.33	7519.85	15869.5	0	0
Case 12	Male	55	Temporal	2/3	3.0356	24.1135	0.79523	0.0329786	27778.2	139.198	2804.54	9560.38	10387	0	0
Case 13	Female	65	Frontal	3/3	3.0992	18.1252	0.499484	0.0275575	5287.57	59.5734	833.767	4626.29	10306.5	0	0
Case 14	Male	55	Parietal	3/3	2.7096	21.1679	2.03093	0.0959438	23360.9	7.19663	3760.06	7118.93	8527.7	0	Tangles
Case 16	Male	40	Temporal	3/3	1.8048	47.7014	1.92736	0.0404047	121808	53.4519	8669.58	26918.8	47795	0	0
Case 17	Male	75	Occipital	3/4	2.4596	23.4554	1.18515	0.0505278	21972.3	1.15466	4650.11	12252.6	7881.6	Plaques	Tangles
Case 18	Male	45	Parietal	3/3	1.902	35.2931	1.05258	0.0298238	70816.6	39.6793	5964.64	26783.5	33203	0	Threads
Case 19	Female	40	Frontal	3/4	2.1308	35.0425	1.33401	0.0380683	28856.1	19.1618	4692.22	8196.91	20516.8	0	0
Case 20	Male	75	Temporal	3/4	2.4384	24.5315	0.8604	0.0350733	45772.3	12.7297	7088.55	21618.2	30203.6	N/A	N/A
Case 21	Male	65	Frontal	3/4	1.96	29.4959	0.944133	0.0320089	15230.6	31.0561	3129.74	4340.95	13285	0	Tangles
Case 22	Male	55	Frontal	2/3	1.8776	42.0859	1.13176	0.0268918	33701	22.0601	3565.16	10970.5	47799	0	0
Case 23	Female	30	Temporal	3/3	2.9004	22.7238	0.68163	0.0299964	57089.4	2.46173	3621.37	5297.75	27766.7	0	0
Case 24	Male	70	Frontal	2/3	2.5184	21.9064	0.7201	0.0328717	30514.1	488.862	3856.27	8104.54	20981	Plaques	0

## Sheet: Fig. 4 a-e Medium&Tissue ELISA
READ ME: The data below relate to Fig 4, a-e. Treatments are defined as control, P= Phosphoramidon, BI= Bace Inhibitor. Data presented is raw data (displayed in graphs in supp fig 4). Graphs in fig 4 have been displayed as normalised to the control treatment from each case. Data from culture medium (blue) is used in Fig 4 a,b,c,d whilst data from slice tissue (peach) is used in fig 4e. All data d…
				BCA normalised data
				Culture Medium					Slice Tissue
Case ID	Sex	Age (to nearest 5 years to maintain confidentiality- note data in paper is generated from nearest 1 year)	Drug treatment	BCA (mg/ml)	AB40 (pg/mg)	AB42 (pg/mg)	AB42/40	Tau (pg/mg)	BCA result (mg/ml)	AB40 (pg/mg)	AB42 (pg/mg)	AB42/40 (pg/mg)
Case 11	Female	50	Control	3.4892	10.658	0.375158	0.0351995	52.4981	Slice tissue not collected
Case 11	Female	50	P	3.076	14.789	0.744961	0.0503726	73.6739
Case 12	Male	55	Control	3.0356	24.1135	0.79523	0.0329786	55.5564
Case 12	Male	55	P	2.4444	34.6991	1.55682	0.0448664	166.297
Case 13	Female	65	BI	2.96	10.524	0.41723	0.0396456	40.6666	0.5162	26.7338	1.54204	0.0576812
Case 13	Female	65	Control	2.9036	12.6782	0.401398	0.0316604	38.5723	0.5108	28.193	1.54855	0.0549267
Case 13	Female	65	P	3.154	12.827	0.755231	0.0588781	33.9802	0.6418	26.1826	44.1134	1.68484
Case 14	Male	55	BI	2.584	11.5184	0.778444	0.0675828	74.5828	0.7362	142.54	6219.51	43.6334
Case 14	Male	55	Control	2.8316	18.8974	1.14582	0.0606335	103.277	0.9684	1412.43	5009.91	3.54701
Case 14	Male	55	P	2.7	28.7869	1.99722	0.0693797	84.6215	0.7056	57.731	491.213	8.50865
Case 16	Male	40	BI	3.0508	11.3464	0.403665	0.0355765	143.878	1.1494	21.1415	2.37602	0.112387
Case 16	Male	40	Control	2.9256	24.8911	0.922204	0.0370495	168.778	0.9988	24.0919	2.51302	0.10431
Case 16	Male	40	P	2.3648	44.0769	2.29893	0.0521572	227.902	1.419	19.9436	2.31572	0.116113
Case 17	Male	75	BI	2.5592	8.82776	0.898132	0.10174	59.4012	0.7552	220.008	2089.25	9.49624
Case 17	Male	75	Control	3.1824	12.3314	0.85423	0.0692726	54.2771	0.8236	56.457	235.77	4.17609
Case 17	Male	75	P	2.9536	12.5718	0.709642	0.0564473	72.1523	0.6372	135.554	331.215	2.44342
Case 18	Male	45	BI	2.8192	20.0374	0.481342	0.0240222	59.218	1.0612	22.0279	3.01828	0.137021
Case 18	Male	45	Control	1.902	35.2931	1.05258	0.0298238	141.633	0.9508	23.6338	2.44321	0.103378
Case 18	Male	45	P	1.2228	52.6852	1.45322	0.0275831	203.067	0.66	21.197	1.81818	0.0857756
Case 19	Female	40	BI	3.0256	9.41582	0.433468	0.0460361	59.979	0.9044	14.6384	1.42083	0.0970617
Case 19	Female	40	Control	3.01	15.5796	0.575914	0.036966	82.4148	0.5596	27.2963	OUT OF RANGE/ EXCLUDED	N/A
Case 19	Female	40	P	3.004	20.161	0.548269	0.0271946	70.007	0.9698	19.7288	1.70344	0.086343
Case 20	Male	75	BI	2.5512	16.8578	0.498001	0.0295414	81.2114	0.6462	31.481	3.52677	0.112029
Case 20	Male	75	Control	2.4384	24.5315	0.8604	0.0350733	91.5447	0.9142	30.6158	3.87771	0.126657
Case 21	Male	65	BI	2.5248	11.5019	0.586581	0.0509986	82.6965	0.7088	25.364	5.95514	0.234787
Case 21	Male	65	Control	1.8072	26.302	1.08068	0.0410872	92.3243	0.6806	26.0711	2.08786	0.0800834
Case 21	Male	65	P	2.7	22.1626	0.782222	0.0352947	74.5583	0.7498	21.7791	2.57135	0.118065
Case 22	Male	55	BI	2.4148	19.219	0.660303	0.0343568	107.395	0.5792	27.1443	OUT OF RANGE/ EXCLUDED	N/A
Case 22	Male	55	Control	3.2576	17.1803	0.580335	0.0337791	70.3447	0.7696	25.8849	2.27911	0.0880478
Case 22	Male	55	P	2.5152	26.3385	1.23251	0.0467949	65.4242	0.7902	24.9772	1.6287	0.0652075
Case 23	Female	30	BI	2.8252	13.3488	0.736585	0.0551799	128.774	1.1388	20.1089	2.50439	0.124541
Case 23	Female	30	Control	2.9004	22.7238	0.625259	0.0275156	114.179	0.8952	20.9942	2.52458	0.120251
Case 23	Female	30	P	2.3616	36.1856	2.0033	0.0553618	110.115	1.0116	22.5435	4.05496	0.179873
Case 24	Male	70	BI	2.1864	19.643	0.665935	0.0339019	80.9644	0.7422	27.0803	3.14066	0.115976
Case 24	Male	70	Control	2.5184	21.9064	0.785022	0.0358353	61.0282	0.819	37.8645	53.3407	1.40873
Case 24	Male	70	P	2.3148	37.1801	1.13617	0.0305585	86.9652	0.7642	61.1502	294.033	4.80837

## Sheet: Fig. 4f Tissue MOAB stain
READ ME: Data below relates to fig 4f (where data displayed is normalised to control values for each case) and supp fig 4f where data is shown raw. Treatment code: C= control, BI= Bace inhibitor, P= phosphoramidon. Region code: L12= layer 1/2, L34= Layer 3/4, L56= Layer 5/6, WM= white matter. Data was averaged between all regions to provide a single value per case/ treatment.
Case	Treatment	Sex	Age	Region	MOAB_percent_area
Case 13	BI	Female	65	L12	0.303793
Case 13	BI	Female	65	L34	0.515112
Case 13	BI	Female	65	L56	0.148917
Case 13	BI	Female	65	WM	0.232615
Case 13	C	Female	65	L12	0.341698
Case 13	C	Female	65	L34	0.699519
Case 13	C	Female	65	L56	0.423561
Case 13	C	Female	65	WM	0.316311
Case 13	P	Female	65	L12	0.719308
Case 13	P	Female	65	L34	0.728772
Case 13	P	Female	65	L56	0.25892
Case 13	P	Female	65	WM	0.15958
Case 14	BI	Male	55	L12	0.351702
Case 14	BI	Male	55	L34	0.495039
Case 14	BI	Male	55	L56	0.0442111
Case 14	BI	Male	55	WM	0.0948287
Case 14	C	Male	55	L12	0.336601
Case 14	C	Male	55	L34	0.483792
Case 14	C	Male	55	L56	0.325384
Case 14	C	Male	55	WM	0.176575
Case 14	P	Male	55	L12	0.268135
Case 14	P	Male	55	L34	0.588577
Case 14	P	Male	55	L56	0.254767
Case 14	P	Male	55	WM	0.155646
Case 16	BI	Male	40	L12	0.150432
Case 16	BI	Male	40	L34	0.217719
Case 16	BI	Male	40	L56	0.211224
Case 16	BI	Male	40	WM	0.115503
Case 16	C	Male	40	L12	0.11226
Case 16	C	Male	40	L34	0.165606
Case 16	C	Male	40	L56	0.217899
Case 16	C	Male	40	WM	0.118321
Case 16	P	Male	40	L12	0.290073
Case 16	P	Male	40	L34	0.292958
Case 16	P	Male	40	L56	0.163745
Case 16	P	Male	40	WM	0.274451
Case 17	BI	Male	75	L12	0.404108
Case 17	BI	Male	75	L34	0.573046
Case 17	BI	Male	75	L56	0.499996
Case 17	BI	Male	75	WM	0.275528
Case 17	C	Male	75	L12	0.40481
Case 17	C	Male	75	L34	0.662845
Case 17	C	Male	75	L56	0.461477
Case 17	C	Male	75	WM	0.325136
Case 17	P	Male	75	L12	0.313424
Case 17	P	Male	75	L34	0.354659
Case 17	P	Male	75	L56	0.302965
Case 17	P	Male	75	WM	0.329334
Case 18	BI	Male	45	L12	0.539171
Case 18	BI	Male	45	L34	0.482395
Case 18	BI	Male	45	L56	0.262557
Case 18	BI	Male	45	WM	0.194617
Case 18	C	Male	45	L12	0.344293
Case 18	C	Male	45	L34	0.404557
Case 18	C	Male	45	L56	0.301918
Case 18	C	Male	45	WM	0.145931
Case 18	P	Male	45	L12	0.267006
Case 18	P	Male	45	L34	0.406252
Case 18	P	Male	45	L56	0.329837
Case 18	P	Male	45	WM	0.198067
Case 19	BI	Female	40	L12	0.24152
Case 19	BI	Female	40	L34	0.364232
Case 19	BI	Female	40	L56	0.235714
Case 19	BI	Female	40	WM	0.0393329
Case 19	C	Female	40	L12	0.179991
Case 19	C	Female	40	L34	0.234356
Case 19	C	Female	40	L56	0.207733
Case 19	C	Female	40	WM	0.169119
Case 19	P	Female	40	L12	0.230158
Case 19	P	Female	40	L34	0.319169
Case 19	P	Female	40	L56	0.317752
Case 19	P	Female	40	WM	0.246012
Case 20	BI	Male	75	L12	0.262657
Case 20	BI	Male	75	L34	0.469111
Case 20	BI	Male	75	L56	0.554599
Case 20	BI	Male	75	WM	0.255162
Case 20	C	Male	75	L12	0.4647
Case 20	C	Male	75	L34	0.569968
Case 20	C	Male	75	L56	0.915297
Case 20	C	Male	75	WM	0.744493
Case 21	BI	Male	65	L12	0.636826
Case 21	BI	Male	65	L34	0.763698
Case 21	BI	Male	65	L56	0.343239
Case 21	BI	Male	65	WM	0.233459
Case 21	C	Male	65	L12	0.844073
Case 21	C	Male	65	L34	0.613484
Case 21	C	Male	65	L56	0.42196
Case 21	C	Male	65	WM	0.386852
Case 21	P	Male	65	L12	0.395681
Case 21	P	Male	65	L34	0.608741
Case 21	P	Male	65	L56	0.584322
Case 21	P	Male	65	WM	0.49053
Case 22	BI	Male	55	L12	0.247853
Case 22	BI	Male	55	L34	0.484363
Case 22	BI	Male	55	L56	0.445989
Case 22	BI	Male	55	WM	0.267181
Case 22	C	Male	55	L12	0.421803
Case 22	C	Male	55	L34	0.842771
Case 22	C	Male	55	L56	0.514923
Case 22	C	Male	55	WM	0.302585
Case 22	P	Male	55	L12	0.262968
Case 22	P	Male	55	L34	0.443865
Case 22	P	Male	55	L56	0.587505
Case 22	P	Male	55	WM	0.355368
Case 23	BI	Female	30	L12	0.153348
Case 23	BI	Female	30	L34	0.210481
Case 23	BI	Female	30	L56	0.40785
Case 23	BI	Female	30	WM	0.0674583
Case 23	C	Female	30	L12	0.23624
Case 23	C	Female	30	L34	0.333317
Case 23	C	Female	30	L56	0.206154
Case 23	C	Female	30	WM	0.217378
Case 23	P	Female	30	L12	0.375437
Case 23	P	Female	30	L34	0.327118
Case 23	P	Female	30	L56	0.347379
Case 23	P	Female	30	WM	0.126554
Case 24	BI	Male	70	L12	0.738346
Case 24	BI	Male	70	L34	1.31005
Case 24	BI	Male	70	L56	0.53334
Case 24	BI	Male	70	WM	0.356036
Case 24	C	Male	70	L12	0.650902
Case 24	C	Male	70	L34	1.05903
Case 24	C	Male	70	L56	1.02589
Case 24	C	Male	70	WM	0.40751
Case 24	P	Male	70	L12	0.455446
Case 24	P	Male	70	L34	1.42467
Case 24	P	Male	70	L56	0.96687
Case 24	P	Male	70	WM	0.371189

## Sheet: Fig. 4g qPCR
READ ME: This data relates to qPCR data in Fig 4. g and supp fig 4 g. Relative fold change is displayed in the raw data in supp fig 4 and is calculated as follows: The 2−ΔΔCT (2∧-ΔΔCT) method calculates relative gene expression by normalizing target gene CT​ (CT) values to an endogenous reference (GAPDH) and a calibrator sample (Selected as Case 26 control treated for each gene). The calibrator’s…
Condition	Gene	Case ID	CT	ΔCt	ΔΔCt	2^-ΔΔCt	Relative fold change	Control normalised	Control normalised percentage
Control	GAPDH	Case 26	18.7334	GAPDH used as endogenous reference
Control	GAPDH	Case 27	18.6286
Control	GAPDH	Case 30	19.0599
Control	GAPDH	Case 31	18.2035
Control	GAPDH	Case 32	17.1942
Control	GAPDH	Case 33	18.5159
Bace Inh.	GAPDH	Case 26	18.3092
Bace Inh.	GAPDH	Case 27	18.9185
Bace Inh.	GAPDH	Case 30	18.6573
Bace Inh.	GAPDH	Case 31	18.3758
Bace Inh.	GAPDH	Case 32	17.5045
Bace Inh.	GAPDH	Case 33	18.4901
P	GAPDH	Case 26	19.7767
P	GAPDH	Case 27	19.2744
P	GAPDH	Case 30	20.5816
P	GAPDH	Case 31	17.7627
P	GAPDH	Case 32	17.2098
P	GAPDH	Case 33	18.933
Control	SYP	Case 26	28.3958	9.66236	-0.098547	1.07069	1	1	100
Control	SYP	Case 27	30.3322	11.7036	1.94273	0.260124	0.242949	1	100
Control	SYP	Case 30	28.6992	9.63934	-0.121566	1.08792	1.01608	1	100
Control	SYP	Case 31	27.4344	9.23092	-0.529989	1.44392	1.34858	1	100
Control	SYP	Case 32	26.248	9.05384	-0.707069	1.63248	1.5247	1	100
Control	SYP	Case 33	27.7912	9.27535	-0.485556	1.40013	1.30768	1	100
Bace Inh.	SYP	Case 26	28.2886	9.9794	0.21849	0.859465	0.802717	0.802717	80.2717
Bace Inh.	SYP	Case 27	29.5872	10.6686	0.907722	0.533026	0.497832	2.04912	204.912
Bace Inh.	SYP	Case 30	28.4816	9.82434	0.0634334	0.956984	0.893797	0.879649	87.9649
Bace Inh.	SYP	Case 31	27.9907	9.61494	-0.145963	1.10647	1.03341	0.766296	76.6296
Bace Inh.	SYP	Case 32	26.2261	8.72167	-1.03923	2.05514	1.91944	1.2589	125.89
Bace Inh.	SYP	Case 33	28.2451	9.75505	-0.00586166	1.00407	0.937776	0.71713	71.713
P	SYP	Case 26	28.9135	9.13678	-0.624129	1.54128	1.43951	1.43951	143.951
P	SYP	Case 27	29.8431	10.5687	0.807803	0.571251	0.533533	2.19607	219.607
P	SYP	Case 30	28.3511	7.76952	-1.99139	3.97619	3.71366	3.65488	365.488
P	SYP	Case 31	26.5936	8.83091	-0.929995	1.90527	1.77947	1.31951	131.951
P	SYP	Case 32	25.87	8.66027	-1.10064	2.1445	2.00291	1.31364	131.364
P	SYP	Case 33	26.5465	7.61347	-2.14744	4.43041	4.13789	3.1643	316.43
Control	GFAP	Case 26	20.4269	1.69347	-0.66158	1.58181	1	1	100
Control	GFAP	Case 27	21.8349	3.2063	0.85125	0.554304	0.350423	1	100
Control	GFAP	Case 30	20.5592	1.49933	-0.855712	1.80965	1.14404	1	100
Control	GFAP	Case 31	20.4973	2.29375	-0.0613008	1.04341	0.659626	1	100
Control	GFAP	Case 32	20.3679	3.17372	0.818674	0.566963	0.358426	1	100
Control	GFAP	Case 33	20.7796	2.26372	-0.0913307	1.06535	0.6735	1	100
Bace Inh.	GFAP	Case 26	20.6736	2.36439	0.00934354	0.993544	0.628105	0.628105	62.8105
Bace Inh.	GFAP	Case 27	21.3166	2.39804	0.0429963	0.970637	0.613623	1.75109	175.109
Bace Inh.	GFAP	Case 30	20.9192	2.26194	-0.0931115	1.06667	0.674332	0.589433	58.9433
Bace Inh.	GFAP	Case 31	19.9086	1.53281	-0.82224	1.76815	1.1178	1.69459	169.459
Bace Inh.	GFAP	Case 32	20.7556	3.25115	0.896106	0.537335	0.339696	0.947743	94.7743
Bace Inh.	GFAP	Case 33	20.5035	2.01344	-0.341604	1.26716	0.801083	1.18943	118.943
P	GFAP	Case 26	21.7058	1.92917	-0.425879	1.34339	0.849272	0.849272	84.9272
P	GFAP	Case 27	20.8674	1.59307	-0.761976	1.69581	1.07207	3.05935	305.935
P	GFAP	Case 30	20.9686	0.386966	-1.96808	3.91247	2.47341	2.162	216.2
P	GFAP	Case 31	20.3429	2.58018	0.225132	0.855517	0.540845	0.819927	81.9927
P	GFAP	Case 32	19.4081	2.1983	-0.156743	1.11477	0.70474	1.96621	196.621
P	GFAP	Case 33	21.6342	2.70117	0.346126	0.786694	0.497336	0.738435	73.8435
Control	IBA1	Case 26	23.6475	4.91412	-0.385598	1.3064	1	1	100
Control	IBA1	Case 27	24.5615	5.93293	0.633217	0.644737	0.493521	1	100
Control	IBA1	Case 30	23.511	4.45111	-0.848607	1.80076	1.37841	1	100
Control	IBA1	Case 31	24.6083	6.40477	1.10506	0.464885	0.355851	1	100
Control	IBA1	Case 32	23.5364	6.34226	1.04255	0.48547	0.371608	1	100
Control	IBA1	Case 33	22.269	3.7531	-1.54661	2.92131	2.23615	1	100
Bace Inh.	IBA1	Case 26	24.5736	6.26442	0.9647	0.512385	0.392211	0.392211	39.2211
Bace Inh.	IBA1	Case 27	25.8828	6.9643	1.66459	0.315435	0.241453	0.489246	48.9246
Bace Inh.	IBA1	Case 30	23.8946	5.23728	-0.0624398	1.04423	0.799318	0.579883	57.9883
Bace Inh.	IBA1	Case 31	24.5975	6.22173	0.922018	0.52777	0.403988	1.13527	113.527
Bace Inh.	IBA1	Case 32	23.616	6.11151	0.811793	0.569674	0.436063	1.17345	117.345
Bace Inh.	IBA1	Case 33	22.7639	4.27384	-1.02588	2.0362	1.55863	0.697016	69.7016
P	IBA1	Case 26	25.0582	5.28151	-0.018208	1.0127	0.775183	0.775183	77.5183
P	IBA1	Case 27	24.8836	5.60927	0.309554	0.806891	0.617644	1.2515	125.15
P	IBA1	Case 30	23.78	3.19843	-2.10128	4.29091	3.28452	2.38283	238.283
P	IBA1	Case 31	23.6065	5.8438	0.544082	0.685828	0.524975	1.47526	147.526
P	IBA1	Case 32	23.7359	6.5262	1.22648	0.427359	0.327127	0.880301	88.0301
P	IBA1	Case 33	22.8009	3.8679	-1.43181	2.69785	2.0651	0.923509	92.3509
Control	C1qA	Case 26	31.3617	12.6283	3.20592	0.108373	1	1	100
Control	C1qA	Case 27	31.1439	12.5153	3.09293	0.117202	1.08147	1	100
Control	C1qA	Case 30	30.4147	11.3548	1.93243	0.261987	2.41746	1	100
Control	C1qA	Case 31	23.6516	5.44808	-3.97433	15.7178	145.034	1	100
Control	C1qA	Case 32	25.1393	7.94509	-1.47731	2.78429	25.6917	1	100
Control	C1qA	Case 33	25.1586	6.64275	-2.77965	6.86686	63.3633	1	100
Bace Inh.	C1qA	Case 26	30.8576	12.5484	3.12602	0.114544	1.05695	1.05695	105.695
Bace Inh.	C1qA	Case 27	31.4592	12.5407	3.11829	0.11516	1.06263	0.982578	98.2578
Bace Inh.	C1qA	Case 30	30.9231	12.2658	2.84339	0.139333	1.28568	0.531833	53.1833
Bace Inh.	C1qA	Case 31	25.111	6.73517	-2.68723	6.44075	59.4314	0.409775	40.9775
Bace Inh.	C1qA	Case 32	25.0852	7.58072	-1.84168	3.58427	33.0735	1.28732	128.732
Bace Inh.	C1qA	Case 33	25.3525	6.86247	-2.55993	5.8968	54.4121	0.858732	85.8732
P	C1qA	Case 26	31.741	11.9643	2.54194	0.171712	1.58445	1.58445	158.445
P	C1qA	Case 27	30.998	11.7236	2.30118	0.202896	1.87221	1.73117	173.117
P	C1qA	Case 30	30.8341	10.2525	0.83014	0.562475	5.19018	2.14696	214.696
P	C1qA	Case 31	24.4118	6.64906	-2.77334	6.83688	63.0866	0.434977	43.4977
P	C1qA	Case 32	25.6997	8.48992	-0.932482	1.90856	17.611	0.685474	68.5474
P	C1qA	Case 33	26.1162	7.18315	-2.23925	4.72151	43.5672	0.687579	68.7579
Control	GAD2	Case 26	29.0709	10.3375	1.52235	0.348117	1	1	100
Control	GAD2	Case 27	28.6551	10.0266	1.21142	0.431844	1.24051	1	100
Control	GAD2	Case 30	27.6256	8.56575	-0.249394	1.18871	3.41468	1	100
Control	GAD2	Case 31	26.967	8.76348	-0.0516668	1.03646	2.97734	1	100
Control	GAD2	Case 32	24.2645	7.07031	-1.74483	3.35155	9.62766	1	100
Control	GAD2	Case 33	26.6431	8.12726	-0.687882	1.61092	4.62751	1	100
Bace Inh.	GAD2	Case 26	28.6968	10.3876	1.57245	0.336236	0.96587	0.96587	96.587
Bace Inh.	GAD2	Case 27	29.26	10.3415	1.52635	0.347155	0.997235	0.803889	80.3889
Bace Inh.	GAD2	Case 30	27.3667	8.70945	-0.105693	1.07601	3.09094	0.905194	90.5194
Bace Inh.	GAD2	Case 31	26.2786	7.90281	-0.912334	1.88209	5.40648	1.81588	181.588
Bace Inh.	GAD2	Case 32	24.5653	7.0608	-1.75435	3.37374	9.69138	1.00662	100.662
Bace Inh.	GAD2	Case 33	26.2119	7.72184	-1.0933	2.13362	6.12903	1.32448	132.448
P	GAD2	Case 26	29.0418	9.26507	0.44993	0.732079	2.10297	2.10297	210.297
P	GAD2	Case 27	28.8702	9.5958	0.780654	0.582103	1.67215	1.34795	134.795
P	GAD2	Case 30	27.4916	6.91	-1.90514	3.74546	10.7592	3.15087	315.087
P	GAD2	Case 31	26.1728	8.41012	-0.405019	1.32411	3.80362	1.27753	127.753
P	GAD2	Case 32	24.3664	7.15662	-1.65853	3.15694	9.06861	0.941934	94.1934
P	GAD2	Case 33	26.4344	7.50137	-1.31377	2.48591	7.14101	1.54316	154.316
Control	SNAP25	Case 26	23.8445	5.11116	0.473812	0.720059	1	1	100
Control	SNAP25	Case 27	23.8324	5.2038	0.566454	0.675275	0.937804	1	100
Control	SNAP25	Case 30	23.6621	4.60223	-0.0351147	1.02464	1.42299	1	100
Control	SNAP25	Case 31	22.138	3.93446	-0.702885	1.62776	2.26059	1	100
Control	SNAP25	Case 32	22.2281	5.03395	0.396605	0.759644	1.05497	1	100
Control	SNAP25	Case 33	22.4543	3.93847	-0.698871	1.62323	2.25431	1	100
Bace Inh.	SNAP25	Case 26	23.3978	5.08864	0.45129	0.731388	1.01573	1.01573	101.573
Bace Inh.	SNAP25	Case 27	24.5681	5.64956	1.01221	0.495785	0.688533	0.734198	73.4198
Bace Inh.	SNAP25	Case 30	23.5361	4.87883	0.241481	0.845876	1.17473	0.825537	82.5537
Bace Inh.	SNAP25	Case 31	21.563	3.18725	-1.45009	2.73226	3.79449	1.67854	167.854
Bace Inh.	SNAP25	Case 32	22.5107	5.00626	0.368911	0.774367	1.07542	1.01938	101.938
Bace Inh.	SNAP25	Case 33	22.8643	4.3742	-0.263143	1.20009	1.66665	0.739321	73.9321
P	SNAP25	Case 26	24.04	4.26335	-0.373991	1.29593	1.79976	1.79976	179.976
P	SNAP25	Case 27	23.7479	4.47357	-0.163771	1.12021	1.55572	1.6589	165.89
P	SNAP25	Case 30	23.7041	3.12255	-1.51479	2.85758	3.96853	2.78887	278.887
P	SNAP25	Case 31	21.6713	3.90863	-0.728713	1.65716	2.30142	1.01806	101.806
P	SNAP25	Case 32	22.1974	4.98765	0.350303	0.784419	1.08938	1.03261	103.261
P	SNAP25	Case 33	22.8695	3.93649	-0.700851	1.62546	2.2574	1.00137	100.137
Control	SYT1	Case 26	25.1652	6.4318	1.84313	0.278717	1	1	100
Control	SYT1	Case 27	23.9533	5.32474	0.736071	0.600372	2.15406	1	100
Control	SYT1	Case 30	24.6927	5.63285	1.04418	0.484919	1.73983	1	100
Control	SYT1	Case 31	21.4479	3.24442	-1.34425	2.53899	9.10956	1	100
Control	SYT1	Case 32	21.1012	3.90708	-0.681589	1.60391	5.75461	1	100
Control	SYT1	Case 33	21.507	2.99113	-1.59754	3.02627	10.8579	1	100
Bace Inh.	SYT1	Case 26	24.2628	5.95366	1.36499	0.388238	1.39295	1.39295	139.295
Bace Inh.	SYT1	Case 27	24.3894	5.47084	0.882173	0.54255	1.9466	0.903689	90.3689
Bace Inh.	SYT1	Case 30	24.4687	5.81143	1.22276	0.428462	1.53727	0.883573	88.3573
Bace Inh.	SYT1	Case 31	21.2497	2.87388	-1.71478	3.28248	11.7771	1.29283	129.283
Bace Inh.	SYT1	Case 32	21.017	3.5125	-1.07617	2.10843	7.56478	1.31456	131.456
Bace Inh.	SYT1	Case 33	21.4324	2.94235	-1.64632	3.13034	11.2313	1.03439	103.439
P	SYT1	Case 26	24.8523	5.07563	0.486956	0.713529	2.56005	2.56005	256.005
P	SYT1	Case 27	24.1987	4.92435	0.33568	0.79241	2.84307	1.31986	131.986
P	SYT1	Case 30	24.7184	4.13677	-0.451901	1.36784	4.90764	2.82076	282.076
P	SYT1	Case 31	21.2089	3.44624	-1.14243	2.20753	7.92033	0.869452	86.9452
P	SYT1	Case 32	21.4307	4.22094	-0.367725	1.29032	4.62949	0.804484	80.4484
P	SYT1	Case 33	21.9209	2.98788	-1.60079	3.03309	10.8824	1.00225	100.225

## Sheet: Fig. 4i AT synaptic density
READ ME: Data below relates to Fig 4i and supp fig 4h. Treatment codes= BACEi=Bace inhibitor, media-= control, phosph= phosphoramidon. Medium average SYP or PSD95 densities are displayed in pink. Normalised data (blue columns) is shown in fig 4i, raw densities (green columns) are shown in supp fig 4h.
Case	Treatment	SYP_density	PSD95_density	SYP_difference_from_media_average	PSD95_difference_from_media_average	SYP_density_norm	PSD95_density_norm
37	BACEi	3.92961e+08	4.1067e+08	-1.13989e+08	-8.45554e+07	-1.13989e+08	-8.45554e+07
37	media	4.91334e+08	4.66544e+08	5.0695e+08	4.95226e+08	0	0
37	media	5.22565e+08	5.23908e+08			0	0
37	phosph	4.57139e+08	4.61698e+08	-4.98112e+07	-3.35276e+07	-4.98112e+07	-3.35276e+07
37	phosph	4.06354e+08	4.60463e+08	-1.00596e+08	-3.47632e+07	-1.00596e+08	-3.47632e+07
38	BACEi	2.38104e+08	3.70967e+08	-1.39567e+08	-9.07816e+07	-1.39567e+08	-9.07816e+07
38	BACEi	2.29054e+08	3.56673e+08	-1.48618e+08	-1.05075e+08	-1.48618e+08	-1.05075e+08
38	media	4.49023e+08	4.43592e+08	3.77671e+08	4.61748e+08	0	0
38	media	3.06319e+08	4.79905e+08			0	0
38	phosph	2.74932e+08	4.55367e+08	-1.02739e+08	-6.38112e+06	-1.02739e+08	-6.38112e+06
39	BACEi	3.1425e+08	5.80176e+08	-6.13974e+07	8.64136e+07	-6.13974e+07	8.64136e+07
39	BACEi	3.15808e+08	4.55241e+08	-5.98395e+07	-3.85211e+07	-5.98395e+07	-3.85211e+07
39	media	5.06971e+08	5.39349e+08	3.75647e+08	4.93762e+08	0	0
39	media	2.44323e+08	4.48176e+08			0	0
39	phosph	2.76469e+08	4.36985e+08	-9.91781e+07	-5.67777e+07	-9.91781e+07	-5.67777e+07
39	phosph	3.07387e+08	4.72355e+08	-6.82598e+07	-2.14071e+07	-6.82598e+07	-2.14071e+07
40	BACEi	7.57556e+08	6.99774e+08	707014	6.27095e+07	707014	6.27095e+07
40	BACEi	5.39388e+08	7.56241e+08	-2.1746e+08	1.19176e+08	-2.1746e+08	1.19176e+08
40	media	7.35652e+08	6.74186e+08	7.56849e+08	6.37064e+08	0	0
40	media	7.78045e+08	5.99943e+08			0	0
40	phosph	3.39556e+08	5.6168e+08	-4.17292e+08	-7.53843e+07	-4.17292e+08	-7.53843e+07
40	phosph	3.34033e+08	4.44016e+08	-4.22815e+08	-1.93048e+08	-4.22815e+08	-1.93048e+08
41	BACEi	3.75009e+08	5.01009e+08	-1.52375e+08	-7.55546e+07	-1.52375e+08	-7.55546e+07
41	BACEi	3.66526e+08	5.0317e+08	-1.60859e+08	-7.33937e+07	-1.60859e+08	-7.33937e+07
41	media	5.30074e+08	5.6008e+08	5.27385e+08	5.76563e+08	0	0
41	media	5.24695e+08	5.93047e+08			0	0
41	phosph	3.81915e+08	4.99815e+08	-1.4547e+08	-7.6748e+07	-1.4547e+08	-7.6748e+07
41	phosph	5.49635e+08	5.33476e+08	2.22501e+07	-4.30871e+07	2.22501e+07	-4.30871e+07

## Sheet: Fig.5 b-f ABeta AT normalised
The below data relates to the normalised data displayed in Fig 5 a-f (For full raw data see Supp fig 7 tab). Normalised data is generated from the "test data" (e.g. Abeta + or Abeta -) subtracted from the average value for medium only control, so positive values represent an increase from control levels, whilst negative values represent a decrease.Data displayed in fig 5b is OC_percent_area_norm …
Case ID	Group	Stack	PSD95_density	PSD95_density_norm	SYP_density	SYP_density_norm	PSD95SYP_density	PSD95SYP_density_norm	OC_percent_area_raw	OC_percent_area_norm	Fold_increase_relative_to_control	OC_percent_area	OC_percent_area_binomial	OC_percent_area_multinomial	OC_percent_area_binomial_2	PSD95_OC_raw	PSD95_OC_fold-change	PSD95_OC	PSD95_OC_norm	SYP_OC_raw	SYP_OC_fold	SYP_OC	SYP_OC_norm
10	Aβ +ve	S2	5.69802e+08	-1.99416e+07	7.78607e+08	-1.57864e+08	3.28007e+08	1.67728e+07	0.00387468	0.000562441	14.5655	Increase	1	2	1	0.0207857	2.63854	Increase	0.0108139	0	0	No Increase	0
10	Aβ +ve	S1	5.86621e+08	-3.12213e+06	8.11511e+08	-1.24959e+08	3.36622e+08	2.53875e+07	0.000767021	0.0036701	3.33011	Increase	1	1	0	0.0186916	2.37271	Increase	0.012908	0	0	No Increase	0
11	Aβ +ve	S2	5.32724e+08	5.70191e+07	9.15948e+08	2.05219e+07	3.07899e+08	3.33537e+06	0.000112161	0	0	No_Increase	0	1	0	0	0	No Increase	0	0	0	No Increase	0
11	Aβ +ve	S1	5.53875e+08	-3.58684e+07	8.862e+08	-5.02705e+07	2.85707e+08	-2.55279e+07	0	0.000112161	0	No_Increase	0	0	0	0	0	No Increase	0	0	0	No Increase	0
12	Aβ +ve	S3	6.08276e+08	-2.05552e+08	7.64313e+08	-1.2628e+08	3.21539e+08	-6.73387e+07	0.0198982	0.0198562	236.513	Increase	1	2	1	0.0508302	>0	Increase	0.0508302	0	0	No Increase	0
12	Aβ +ve	S1	6.17765e+08	-1.96064e+08	5.94391e+08	-2.96203e+08	2.62793e+08	-1.26085e+08	0	-4.20659e-05	0	No_Increase	0	0	0	0	0	No Increase	0	0	0	No Increase	0
12	Aβ +ve	S2	6.36867e+08	-1.76962e+08	6.92626e+08	-1.97968e+08	3.003e+08	-8.8578e+07	0	-4.20659e-05	0	No_Increase	0	0	0	0	0	No Increase	0	0	0	No Increase	0
13	Aβ +ve	S2	6.56298e+08	1.98824e+08	7.90139e+08	1.38921e+08	4.11842e+08	6.914e+07	0.016409	0.0173049	24.9288	Increase	1	2	1	0.0510465	>0	Increase	0.0510465	0.0278435	>0	Increase	0.0278435
13	Aβ +ve	S1	6.15005e+08	-9.46604e+06	7.51673e+08	-1.18016e+08	3.19738e+08	-410843	0.017634	0.0160799	26.7899	Increase	1	2	1	0.0504159	>0	Increase	0.0504159	0	0	No Increase	0
14	Aβ +ve	S1	5.99839e+08	6.85861e+06	7.48311e+08	-5.58501e+07	2.85561e+08	-1.02504e+07	0.370931	0.370836	1956.69	Increase	1	2	1	0	0	No Increase	0.811908	0	0	No Increase	0.370605
14	Aβ +ve	S2	6.72623e+08	-6.59251e+07	8.52305e+08	-1.59844e+08	4.02002e+08	-1.26692e+08	0	-9.47853e-05	0	No_Increase	0	0	0	0.811908	>0	Increase	0	0.370605	>0	Increase	0
10	Aβ -ve	S2	6.16258e+08	2.65152e+07	7.23543e+08	-2.12927e+08	2.86799e+08	-2.44357e+07	0.000266019	-0.00020458	1.30032	No_Increase	0	1	0	0	0	No Increase	-0.00787774	0	0	No Increase	0
10	Aβ -ve	S1	7.54131e+08	1.64388e+08	7.7444e+08	-1.6203e+08	3.26748e+08	1.55133e+07	0	6.14389e-05	0	No_Increase	0	0	0	0	0	No Increase	-0.00787774	0	0	No Increase	0
11	Aβ -ve	S2	5.58141e+08	-1.52923e+08	1.02773e+09	1.09207e+08	3.14651e+08	-3.56812e+07	0.00047546	0	0	No_Increase	0	1	0	0	0	No Increase	0	0	0	No Increase	0
11	Aβ -ve	S1	6.05795e+08	-1.05269e+08	9.75148e+08	5.66274e+07	3.03783e+08	-4.65489e+07	0	0.00047546	0	No_Increase	0	0	0	0	0	No Increase	0	0	0	No Increase	0
12	Aβ -ve	S1	6.83539e+08	-1.3029e+08	9.09047e+08	1.84529e+07	3.18383e+08	-7.04952e+07	0	-4.20659e-05	0	No_Increase	0	0	0	0	0	No Increase	0	0	0	No Increase	0
12	Aβ -ve	S2	7.10061e+08	-1.03768e+08	9.11978e+08	2.13841e+07	3.69405e+08	-1.94732e+07	0	-4.20659e-05	0	No_Increase	0	0	0	0	0	No Increase	0	0	0	No Increase	0
13	Aβ -ve	S1	5.78303e+08	-1.09357e+08	8.15461e+08	2.63055e+07	3.28959e+08	-3.25986e+06	0	-0.000329117	0	No_Increase	0	0	0	0	0	No Increase	0	0	0	No Increase	0
13	Aβ -ve	S2	6.06055e+08	-8.16053e+07	8.50638e+08	6.14823e+07	2.85508e+08	-4.67114e+07	0	-0.000329117	0	No_Increase	0	0	0	0	0	No Increase	0	0	0	No Increase	0
14	Aβ -ve	S2	6.95997e+08	1.18271e+08	1.0004e+09	3.67539e+07	3.94468e+08	-1.38765e+07	0	0.000308007	0	No_Increase	0	0	0	0.0210881	>0	Increase	0.0210881	0	0	No Increase	0
14	Aβ -ve	S1	7.84035e+08	3.02326e+07	9.44909e+08	9.22488e+07	3.98376e+08	-1.77848e+07	0.000402793	-9.47853e-05	1.37007	No_Increase	0	1	0	0	0	No Increase	0	0	0	No Increase	0

## Sheet: Fig.6 Pathology
READ ME: This data relates to Fig 6 and shows pathology in sample linked to patient age, brain region and APOE status. Note that age here is shown to the nearest 5 years to enhance patient confidentiality, whilst data in the paper uses age to the nearest year. Cases in red text (grey fill) do not have data on pathology (not sufficient sample processed for immunostaining) and are excluded from ana…
Case ID	Sex	Age (to nearest 5 years to maintain confidentiality- note data in paper is generated from nearest 1 year)	Brain region	APOE genotype	Amyloid Pathology	Tau Pathology
Case 1	Male	70	Parietal Occipital	3/3	No	No
Case 2	Female	35	Frontal	2/4	No	No
Case 3	Female	30	Temporal	3/3	No	No
Case 4	Female	30	Frontal	3/3	No	No
Case 5	Male	65	Temporal	3/3	Plaque	Thread
Case 6	Male	45	Frontal Parietal	3/3	No	Thread
Case 7	Female	75	Temporal	3/3	No	Tangle
Case 8	Male	70	Frontal	3/3	N/A	N/A
Case 9	Female	75	Temporal	3/4	Plaque	Tangle
Case 10	Male	55	Frontal	3/3	No	Thread
Case 11	Female	50	Frontal	3/3	No	No
Case 12	Male	55	Temporal	2/3	No	No
Case 13	Female	65	Frontal	3/3	No	No
Case 14	Male	55	Parietal	3/3	No	Tangle
Case 15	Male	75	Temporal	3/3	No	Tangle
Case 16	Male	40	Temporal	3/3	No	No
Case 17	Male	75	Occipital	3/4	Plaque	Tangle
Case 18	Male	45	Parietal	3/3	No	Thread
Case 19	Female	40	Frontal	3/4	No	No
Case 20	Male	75	Temporal	3/4	N/A	N/A
Case 21	Male	65	Frontal	3/4	No	Tangle
Case 22	Male	55	Frontal	2/3	No	No
Case 23	Female	30	Temporal	3/3	No	No
Case 24	Male	70	Frontal	2/3	Plaque	No
Case 25	Female	55	Parietal	N/A	N/A	N/A
Case 26	Male	65	Temporal	2/3	No	Tangle
Case 27	Male	70	Parietal	2/3	No	No
Case 28	Female	65	Frontal	3/4	N/A	N/A
Case 29	Female	65	Parietal	3/3	N/A	N/A
Case 30	Male	60	Parietal	3/3	No	No
Case 31	Female	60	Parietal	3/3	N/A	N/A
Case 32	Male	40	Frontal	3/3	No	No
Case 33	Male	75	Frontal	3/3	No	No
Case 34	Female	35	Frontal	3/3	No	No
Case 35	Male	70	Frontal	3/3	No	No
Case 36	Female	30	Frontal	3/3	No	No
Case 37	Female	70	Frontal	3/3	Plaque	No
Case 38	Male	55	Frontal	3/3	No	No
Case 39	Male	65	Temporal	3/3	No	No
Case 40	Male	50	Frontal	3/3	Plaque	No
Case 41	Female	45	Frontal	3/3	No	No
Case 42	Male	75	Temporal	2/3	N/A	N/A

## Sheet: Supp fig 1b 4i LDH
READ ME: Data below relates to cytotoxicity data shown in supp fig 1b and supp fig 4i. Supp fig 1b displays LDH% (yellow column) for the data in blue. Supp fig 4i shows the LDH% values (yellow column) for the data in green. All LDH% values are calculated as a proportion of the max LDH value detected per run. This was the highest triton X positive control (highlighted in peach- case 39 1div) for s…
Supp fig 1b							Supp fig 4i
CASE ID	DIV	Treatment	LDH Value	LDH - Medium Blank value	LDH %		Case ID	DIV	Treatment	LDH Value	LDH - Medium Blank Value	LDH %
40	3	Control	0.022	-0.0105	1.05871		37	7	BI	0.065	0.0325	2.676
40	3	TX	0.023	-0.0095	1.10683		38	7	BI	0.197	0.1645	8.11033
40	7	Control	0.02	-0.0125	0.962464		39	7	BI	0.258	0.2255	10.6217
40	7	TX	1.489	1.4565	71.6554		40	7	BI	0.113	0.0805	4.65212
37	1	Control	0.034	-0.196	1.02471		41	7	BI	0.05	0.0175	2.05846
37	1	TX	0.607	0.377	18.2942		37	7	Control	0.044	0.0115	1.81145
37	3	Control	0.184	-0.046	5.54551		38	7	Control	0.168	0.1355	6.91643
37	3	TX	1.533	1.303	46.2025		39	7	Control	0.443	0.4105	18.238
37	7	Control	0.078	-0.152	2.35081		40	7	Control	0.055	0.0225	2.26431
37	7	TX	2.092	1.862	63.05		41	7	Control	0.04	0.0075	1.64677
39	1	Control	0.101	-0.129	3.044		37	7	PA	0.041	0.0085	1.68794
39	1	TX	3.318	3.088	100		38	7	PA	0.268	0.2355	11.0333
39	3	Control	0	-0.23	0		39	7	PA	0.437	0.4045	17.9909
39	3	TX	2.872	2.642	86.5582		40	7	PA	0.053	0.0205	2.18197
39	7	Control	0	-0.23	0		41	7	PA	0.038	0.0055	1.56443
39	7	TX	2.76	2.53	83.1826

## Sheet: Supp fig 1d acute v 7div WB
READ ME: This data relates to the graphs in Supp Fig 1d. Original blot sources are listed to the right of each column- blots can be located in the manuscript supplementary file. All values are output from Emperia Western blot analysis software, and represent housekeeping control normalised data (normalisation done within the software). Due to limited samples and protein extract to run blots where…
Case ID	Sex	Acute NR1	NR1 DIV7	Acute GAD2	GAD2 DIV7	BLOT SOURCE FOR DATA	Acute PSD95	Acute Tuj1	Acute PGP9.5	Acute Synaptophysin	BLOT SOURCE FOR DATA	Synaptophysin DIV7	PSD95 DIV7	Tuj1 DIV7	PGP9.5 DIV7	BLOT SOURCE FOR DATA
9	Female	0.250404	0.0210548	1.86095	1.04872	(data to left) Blot shown in supplementary source data 2	8.07897	21.0771	41.7893	0.983692	(data to left) Blot shown in supplementary source data 1 (data also used in supp fig 2)	0.997082	2.83458	44.416	80.2351	(data to left) shown in supplemental source data 9
11	Female	0.277945	0.0262393	2.13727	1.15603		10.7654	35.7477	39.0393	1.02749		1.55261	6.00112	70.5032	63.7221
13	Female	Excluded due to poor band quality in 0 div sample					1.75457	23.744	32.6336	0.0420745		0.654552	0.674858	43.3363	24.5309	(data to left) Control/ untreated samples shown in supplementary source data 3 (control/untreated data also used in supp fig 2,3,5)
14	Male	0.0682375	0.0151748	0.221871	1.21009		1.17169	27.8033	28.4975	0.0196396		0.365162	0.49623	41.3862	25.7468
16	Male	0.498522	0.0556105	1.4434	0.869061		8.13461	31.5338	33.4882	0.913026		0.524184	0.557134	48.7226	22.2264
17	Male	0.440267	0.0149942	1.01092	0.960353		8.30236	27.5321	50.9903	1.02136		0.6954	0.643828	40.2031	21.03
23	Female	0.14326	0.0302372	2.03378	2.26972		14.9146	38.4704	47.5179	1.72545		0.466034	0.2882	30.1515	11.8023
18	Male	0.453982	0.0129087	2.66071	2.20846		22.9119	54.8375	61.9686	2.37764		0.457717	0.198873	28.7545	14.2693
19	Female	0.460807	0.00738155	2.13104	2.1126		Excluded due to bubble	41.5626	42.1337	1.39434		0.321359	0.0644805	34.239	14.5811
20	Male	0.789539	-0.0385352	2.02667	1.35807		16.7756	41.5296	51.8232	1.44262		0.343028	0.177589	28.8899	22.7495
21	Male	0.299722	0.0248691	1.22428	1.27157		9.00438	27.3336	44.5866	0.8858		0.172585	0.21372	23.3092	14.0094
22	Male	0.408696	-0.000108125	1.58529	1.36052		14.7992	38.9933	44.7532	1.61263		0.554955	0.0855748	27.9006	14.5658

## Sheet: Fig5g qPCR
READ ME: This data relates to qPCR data in Fig 5g and Supp fig 7f. The 2−ΔΔCT (2∧-ΔΔCT) method calculates relative gene expression by normalizing target gene CT​ (CT) values to an endogenous reference (GAPDH) and a calibrator sample (Selected as Case 34 control treated for each gene). The calibrator’s fold change is defined as 1 (baseline), with experimental samples expressed as ratios relative t…
Condition	Gene	Case ID	CT	ΔCt	ΔΔCt	2^-ΔΔCt	Relative fold change	Control normalised	Control normalised percentage	Aβ negative normalised	Difference from control
Control	GAPDH	34	21.108	GAPDH used as endogenous reference
Control	GAPDH	36	20.3546
Control	GAPDH	37	19.066
Control	GAPDH	38	20.9211
Control	GAPDH	39	20.8836
Aβ negative	GAPDH	34	21.0424
Aβ negative	GAPDH	36	21.1886
Aβ negative	GAPDH	37	22.1686
Aβ negative	GAPDH	38	21.4542
Aβ negative	GAPDH	39	22.5911
Aβ positive	GAPDH	34	19.7468
Aβ positive	GAPDH	36	21.697
Aβ positive	GAPDH	37	21.8469
Aβ positive	GAPDH	38	22.5609
Aβ positive	GAPDH	39	21.7113
Control	SYP	34	27.1625	6.05451	-1.24898	2.37673	1	1	100	0.529508	0
Control	SYP	36	27.1899	6.83531	-0.46818	1.38336	0.582044	1	100	0.706487	0
Control	SYP	37	27.7612	8.69516	1.39167	0.381124	0.160356	1	100	0.2172	0
Control	SYP	38	27.2007	6.27956	-1.02393	2.03345	0.855565	1	100	1.33031	0
Control	SYP	39	29.5365	8.65291	1.34942	0.39245	0.165122	1	100	0.190204	0
Aβ negative	SYP	34	26.1796	5.13724	-2.16626	4.48857	1.88855	1.88855	188.855	1	0.470492
Aβ negative	SYP	36	27.5227	6.33405	-0.969445	1.95809	0.823857	1.41545	141.545	1	0.293513
Aβ negative	SYP	37	28.6609	6.49226	-0.811232	1.75471	0.738286	4.60404	460.404	1	0.7828
Aβ negative	SYP	38	28.1455	6.69133	-0.612166	1.52855	0.643132	0.751704	75.1704	1	-0.330311
Aβ negative	SYP	39	28.8497	6.25853	-1.04496	2.06331	0.868131	5.25752	525.752	1	0.809796
Aβ positive	SYP	34	27.7614	8.01469	0.711192	0.610815	0.256998	0.256998	25.6998	0.136082	-0.393426
Aβ positive	SYP	36	27.4198	5.72285	-1.58064	2.99102	1.25846	2.16214	216.214	1.52752	0.821036
Aβ positive	SYP	37	27.7633	5.91645	-1.38704	2.61542	1.10043	6.86239	686.239	1.49051	1.27331
Aβ positive	SYP	38	30.0484	7.48748	0.183988	0.880266	0.370368	0.432893	43.2893	0.575882	-0.754428
Aβ positive	SYP	39	29.2154	7.50409	0.200593	0.870193	0.36613	2.21733	221.733	0.421745	0.231541
Control	GFAP	34	22.7279	1.61991	-1.12215	2.17671	1	1	100	1.92398	0
Control	GFAP	36	23.4316	3.07698	0.334926	0.792825	0.364231	1	100	0.86849	0
Control	GFAP	37	23.2961	4.23012	1.48806	0.356491	0.163776	1	100	0.113424	0
Control	GFAP	38	23.3679	2.44677	-0.295288	1.22713	0.563755	1	100	0.761619	0
Control	GFAP	39	23.2201	2.3365	-0.405552	1.3246	0.608532	1	100	0.276702	0
Aβ negative	GFAP	34	23.6064	2.564	-0.178056	1.13136	0.519757	0.519757	51.9757	1	-0.923977
Aβ negative	GFAP	36	24.0622	2.87356	0.131508	0.912877	0.419384	1.15142	115.142	1	0.13151
Aβ negative	GFAP	37	23.2585	1.08991	-1.65215	3.14301	1.44393	8.81651	881.651	1	0.886576
Aβ negative	GFAP	38	23.5081	2.05391	-0.688147	1.61121	0.740206	1.31299	131.299	1	0.238381
Aβ negative	GFAP	39	23.0741	0.482909	-2.25915	4.78708	2.19923	3.614	361.4	1	0.723298
Aβ positive	GFAP	34	22.9485	3.20177	0.459719	0.727128	0.334049	0.334049	33.4049	0.642703	-1.28127
Aβ positive	GFAP	36	23.8344	2.13743	-0.604627	1.52059	0.698572	1.91794	191.794	1.66571	0.797218
Aβ positive	GFAP	37	24.0038	2.15695	-0.585109	1.50015	0.689184	4.2081	420.81	0.477298	0.363874
Aβ positive	GFAP	38	23.4469	0.885982	-1.85607	3.62021	1.66316	2.95014	295.014	2.24689	1.48527
Aβ positive	GFAP	39	24.0136	2.30227	-0.439783	1.3564	0.623143	1.02401	102.401	0.283346	0.00664379
Control	IBA1	34	25.2242	4.11618	-1.15971	2.23412	1	1	100	2.91849	0
Control	IBA1	36	27.4319	7.07732	1.80143	0.28689	0.128413	1	100	2.26979	0
Control	IBA1	37	25.926	6.86	1.58411	0.33353	0.149289	1	100	0.188659	0
Control	IBA1	38	24.9059	3.98482	-1.29108	2.4471	1.09533	1	100	1.27388	0
Control	IBA1	39	25.2247	4.34113	-0.934757	1.91157	0.855623	1	100	0.625836	0
Aβ negative	IBA1	34	26.7038	5.6614	0.385512	0.765507	0.342643	0.342643	34.2643	1	-1.91849
Aβ negative	IBA1	36	29.4485	8.25988	2.98399	0.126395	0.0565746	0.440569	44.0569	1	-1.26979
Aβ negative	IBA1	37	26.6225	4.45386	-0.822033	1.7679	0.791315	5.30056	530.056	1	0.811341
Aβ negative	IBA1	38	25.7883	4.33405	-0.941846	1.92098	0.859838	0.785003	78.5003	1	-0.27388
Aβ negative	IBA1	39	26.2561	3.66499	-1.6109	3.05443	1.36717	1.59786	159.786	1	0.374164
Aβ positive	IBA1	34	26.475	6.72823	1.45234	0.365428	0.163567	0.163567	16.3567	0.477367	-2.44112
Aβ positive	IBA1	36	28.6333	6.9363	1.66041	0.31635	0.141599	1.10269	110.269	2.50287	0.233079
Aβ positive	IBA1	37	27.6727	5.82586	0.549965	0.683037	0.305729	2.0479	204.79	0.386356	0.197696
Aβ positive	IBA1	38	25.2157	2.65481	-2.62108	6.1521	2.75369	2.51403	251.403	3.20257	1.92869
Aβ positive	IBA1	39	26.2822	4.5709	-0.704995	1.63014	0.729655	0.852776	85.2776	0.533697	-0.0921381
Control	GAD2	34	27.2523	6.14431	-3.40026	10.558	1	1	100	1.64618	0
Control	GAD2	36	29.4656	9.11103	-0.433548	1.35055	0.127918	1	100	0.716124	0
Control	GAD2	37	31.2694	12.2033	2.65877	0.158355	0.0149986	1	100	0.111932	0
Control	GAD2	38	31.1521	10.231	0.686398	0.621403	0.0588563	1	100	0.775908	0
Control	GAD2	39	30.9168	10.0332	0.488641	0.712696	0.0675031	1	100	0.169268	0
Aβ negative	GAD2	34	27.9058	6.86343	-2.68114	6.41364	0.607469	0.607469	60.7469	1	-0.646175
Aβ negative	GAD2	36	29.8179	8.62931	-0.915266	1.88592	0.178625	1.39641	139.641	1	0.283876
Aβ negative	GAD2	37	31.2126	9.04403	-0.500541	1.41474	0.133998	8.93402	893.402	1	0.888068
Aβ negative	GAD2	38	31.3191	9.86493	0.320356	0.800872	0.0758547	1.28881	128.881	1	0.224092
Aβ negative	GAD2	39	30.0617	7.4706	-2.07398	4.21045	0.398794	5.90778	590.778	1	0.830732
Aβ positive	GAD2	34	25.8836	6.13683	-3.40774	10.6129	1.0052	1.0052	100.52	1.65473	0.00855873
Aβ positive	GAD2	36	31.6355	9.9385	0.393923	0.761057	0.0720837	0.563516	56.3516	0.403548	-0.312577
Aβ positive	GAD2	37	31.6703	9.82344	0.278869	0.824237	0.0780677	5.20501	520.501	0.582605	0.470673
Aβ positive	GAD2	38	31.4083	8.84741	-0.697167	1.62132	0.153563	2.60912	260.912	2.02444	1.24853
Aβ positive	GAD2	39	31.3718	9.66051	0.115939	0.922782	0.0874014	1.29478	129.478	0.219164	0.0498962
Control	SNAP25	34	24.5923	3.48429	-1.41401	2.66477	1	1	100	0.959307	0
Control	SNAP25	36	24.449	4.09445	-0.803854	1.74576	0.655125	1	100	2.04025	0
Control	SNAP25	37	25.7558	6.68981	1.79151	0.28887	0.108403	1	100	0.286799	0
Control	SNAP25	38	25.3134	4.3923	-0.506004	1.42011	0.532921	1	100	2.56269	0
Control	SNAP25	39	26.7142	5.83067	0.932364	0.523999	0.196639	1	100	0.084983	0
Aβ negative	SNAP25	34	24.4667	3.42436	-1.47395	2.77781	1.04242	1.04242	104.242	1	0.0406933
Aβ negative	SNAP25	36	26.3118	5.12319	0.224892	0.855659	0.3211	0.490136	49.0136	1	-1.04025
Aβ negative	SNAP25	37	27.0565	4.88792	-0.0103789	1.00722	0.377976	3.48676	348.676	1	0.713201
Aβ negative	SNAP25	38	27.2042	5.74996	0.851657	0.554148	0.207953	0.390214	39.0214	1	-1.56269
Aβ negative	SNAP25	39	24.8651	2.27398	-2.62432	6.16593	2.31387	11.7671	1176.71	1	0.915017
Aβ positive	SNAP25	34	25.9981	6.25133	1.35302	0.391471	0.146906	0.146906	14.6906	0.140928	-0.818379
Aβ positive	SNAP25	36	24.941	3.24402	-1.65428	3.14766	1.18121	1.80303	180.303	3.67864	1.63839
Aβ positive	SNAP25	37	25.4256	3.57872	-1.31958	2.49593	0.936641	8.64033	864.033	2.47804	2.19124
Aβ positive	SNAP25	38	27.6747	5.1138	0.215497	0.861249	0.323198	0.606466	60.6466	1.55419	-1.00851
Aβ positive	SNAP25	39	24.173	2.46169	-2.43661	5.41368	2.03157	10.3315	1033.15	0.877999	0.793016
Control	SYT1	34	25.1894	4.08138	-0.252644	1.19139	1	1	100	1.10478	0
Control	SYT1	36	24.9904	4.63586	0.301835	0.81122	0.680903	1	100	0.487579	0
Control	SYT1	37	24.988	5.92199	1.58797	0.332639	0.279203	1	100	0.208128	0
Control	SYT1	38	24.335	3.41388	-0.92014	1.8923	1.58831	1	100	0.845097	0
Control	SYT1	39	24.5006	3.617	-0.71702	1.64378	1.37972	1	100	0.187766	0
Aβ negative	SYT1	34	25.2675	4.22513	-0.108889	1.0784	0.90516	0.90516	90.516	1	-0.104777
Aβ negative	SYT1	36	24.7882	3.59957	-0.734456	1.66377	1.3965	2.05095	205.095	1	0.512421
Aβ negative	SYT1	37	25.8261	3.65753	-0.676489	1.59825	1.3415	4.80474	480.474	1	0.791872
Aβ negative	SYT1	38	24.6253	3.17107	-1.16295	2.23915	1.87945	1.1833	118.33	1	0.154903
Aβ negative	SYT1	39	23.7952	1.20401	-3.13001	8.75442	7.34808	5.32577	532.577	1	0.812234
Aβ positive	SYT1	34	24.3551	4.60835	0.274322	0.826839	0.694012	0.694012	69.4012	0.766729	-0.338048
Aβ positive	SYT1	36	25.429	3.73203	-0.601989	1.51781	1.27398	1.87102	187.102	0.912271	0.424691
Aβ positive	SYT1	37	25.7758	3.92896	-0.405065	1.32415	1.11143	3.98073	398.073	0.828501	0.620373
Aβ positive	SYT1	38	25.0319	2.47104	-1.86299	3.6376	3.05324	1.92232	192.232	1.62454	0.779447
Aβ positive	SYT1	39	25.0523	3.34101	-0.993014	1.99034	1.6706	1.21083	121.083	0.227353	0.0395863

[truncated: 5 more sheets: Supp fig 2&3 ELISA Luminex v WB, Supp fig 2a Acute v age WB, Supp Fig 5 CvBIvPa WB, Supp Fig 7. ABeta AT raw, Supp Fig 8 AB WB]
